# Supplementary material for: Assessing progress under Health 2020 in the European Region of the World Health Organization
Source: Eur J Public Health. 2020 Jun 30;30(6):1072–7. doi: 10.1093/eurpub/ckaa091 (PMC7733045; doi:10.1093/eurpub/ckaa091)
Supplement: ckaa091_supplementary_data [file ckaa091_supplementary_data.zip]

Archive with 4 entries (4 files):
- ejph-2019-08-om-0701-File006.pdf
- ejph-2019-08-om-0701-File007.pdf
- ejph-2019-08-om-0701-File008.pdf
- ejph-2019-08-om-0701-File009.pdf
